# Supplementary material for: Trends in glyphosate herbicide use in the United States and globally
Source: Environ Sci Eur. 2016 Feb 2;28(1):3. doi: 10.1186/s12302-016-0070-0 (PMC5044953; doi:10.1186/s12302-016-0070-0)
Supplement: Supplementary file 1 — 10.1186/s12302-016-0070-0 List of supplemental tables. [file 12302_2016_70_MOESM1_ESM.xlsx]

## Sheet: Intro_Supp_Tables
"Trends in Glyphosate Herbicide Use in the United States and Globally" Supplemental Tables: List of Tables and Linkages Across Tables
List of Supplemental Tables
Glyphosate Use Indicators in the Three Major U.S. GE-HT Crops
S1. Reliance on Glyphosate and Relatively High-Risk Herbicides in Corn Weed Management Systems in the U.S.: 1991-2014
S2. Reliance on Glyphosate and All Herbicides in Soybean Weed Management Systems in the U.S.: 1991-2014
S3. Reliance on Glyphosate and Total Herbicides in Cotton Weed Management Systems in the U.S.: 1991-2014
S4. Key Indicators of the Reliance on Glyphosate and Total Herbicides on Major GE Crops in the U.S.: 1996-2014
Data in S1-S4 are drawn directly from annual NASS pesticide use surveys. Missing values are interpolated or extrapolated using methods descried in each table and the "Methods" section.
Glyphosate Volume Applied on Crops in the U.S.
S5. Glyphosate Use on Winter Wheat in Kansas
S6. Glyphosate Use on U.S. Crops, 1982
S7. Glyphosate Use on U.S. Crops, 1992
S8. Glyphosate Use on U.S. Crops, 1995
S9. Glyphosate Use on U.S. Crops, 1998
S10. Glyphosate Use on U.S. Crops, 2001
S11. Glyphosate Use on U.S. Crops, 2004
S12. Glyphosate Use on U.S. Crops, 2006
S13. Glyphosate Use on U.S. Crops, 2008
S14. Glyphosate Use on U.S. Crops, 2010
S15. Glyphosate Use on U.S. Crops, 2012
S16. Glyphosate Use on Herbicide-Tolerant Alfalfa, Canola, Sugarbeets, and Pima Cotton Grown in the U.S.
S17. Glyphosate Use on Acres Planted to Crops, All Years
S18. Trends in Glyphosate Use in the U.S.
S19. Top 25 Pesticide Active Ingredients by Year, Agricultural Market Sector
S17 is the source of the annual, U.S. agricultural glyphosate use totals. Because NASS has not surveyed pesticide use on four GE-HT crops (alfalfa, sugarbeets, Pima cotton, and canola), estimates of use on these crops are made in S16, and carried over into S17. Assumptions regarding changes in glyphosate use by crop, since the last year during which use was surveyed by NASS, are incorporated in S…
Glyphosate Use on GE-HT Crops
S20. Estimated Global Hectares Planted to Genetically Engineered and Herbicide-Tolerant (HT) Crops
S21. Estimated Average Glyphosate Application Rates per Crop Year on Hectares Planted to Glyphosate-Tolerant Crops
S22. Estimation of Glyphosate Use Rates per Crop Year on Soybeans in Brazil and Argentina
S23. Glyphosate Use on Herbicide-Tolerant Crops: Global Estimates (million kg)
Since 1996, the vast majority of growth in glyphosate use has been triggered by expansion in the area planted to GE-HT crops. S20-S23 provide estimates of the area planted to GE-HT crops (S20), average worldwide glyphosate rates of application per crop year (S21), and specifically in Argentina and Brazil (S22), and total glyphosate use on GE-HT crops (S23).
Global Glyphosate Volume Applied
S24. Estimates of Global Glyphosate Production and Usage
Total, global glyphosate use from 1994-2014 is estimated from a combination of sources (see S24 for details).

## Sheet: S1
Supplemental Table S1. Reliance on Glyphosate and Relatively High-Risk Herbicides in Corn Weed Management Systems in the U.S.: 1991-2014
	1991	1996	1998	2000	2002	2004	2006	2008	2010	2011	2012	2013	2014	Percent Change 1996-2014
Percent Acres Treated
Glyphosate	0.02	0.04	0.05	0.09	0.09	0.263842	0.416274	0.588137	0.76	0.7625	0.765	0.7675	0.77	18.25
2,4-D	0.08	0.11	0.12	0.08	0.04	0.0633416	0.0794665	0.0872333	0.095	0.09125	0.0875	0.08375	0.08	-0.272727
Atrazine	0.66	0.71	0.69	0.68	0.62	0.67	0.65	0.63	0.61	0.595	0.58	0.565	0.55	-0.225352
All Herbicides	1.97541	2.42522	2.42913	2.72775	2.50363	2.55065	2.59767	2.6447	2.69172	2.82052	2.94931	3.0781	3.2069	0.322314
Average Number Herbicides Applied per Acre	1.97541	2.42522	2.42913	2.72775	2.50363	2.55065	2.59767	2.6447	2.69172	2.82052	2.94931	3.0781	3.2069	0.322314
Rate of Application (pounds a.i. per acre)
Glyphosate	0.92	0.68	0.64	0.59	0.64	0.705269	0.740238	0.779639	0.819039	0.823384	0.827728	0.832072	0.836416	0.230023
2,4-D	3.92	4.29	4.68	3.12	1.8	2.37224	2.81041	3.08845	3.3665	3.67237	3.97825	4.28412	4.59	0.0699301
Atrazine	1.06	0.99	0.99	1	1.04	1.034	1.0116	0.9788	0.946	0.93575	0.9255	0.91525	0.905	-0.0858586
Number of Applications
Glyphosate	1	1	1	1.1	1.1	1.24532	1.29128	1.28511	1.27895	1.25564	1.23233	1.20902	1.18571	0.185714
Rate per Crop Year (pounds a.i. per acre)
Glyphosate	0.93	0.71	0.68	0.7	0.71	0.902522	0.967424	1.00549	1.04355	1.02951	1.01546	1.00141	0.987364	0.390653
2,4-D	0.51	0.4	0.42	0.4	0.443404	0.393409	0.376543	0.392181	0.407818	0.457583	0.507347	0.557111	0.606875	0.517188
Atrazine	1.14	1.07	1.09	1.07	1.12	1.1315	1.1132	1.0736	1.034	1.03	1.026	1.022	1.018	-0.0485981
All Herbicides	2.76274	2.66349	2.47951	2.07749	1.87064	2.05713	2.09453	2.16235	2.23018	2.21924	2.2083	2.19736	2.18642	-0.179115
Acre-Treatments*
Glyphosate	1519140	3169160	4008250	7875549	7810506	2.65907e+07	4.21028e+07	6.49871e+07	8.57226e+07	8.80218e+07	9.17194e+07	8.84915e+07	8.27151e+07	25.1
All Herbicides	1.55059e+08	1.97773e+08	2.0076e+08	2.1772e+08	1.98231e+08	2.16846e+08	2.35068e+08	2.50925e+08	2.66782e+08	2.78377e+08	2.89972e+08	3.01567e+08	3.13162e+08	0.58344
Notes:
1. Data in years not covered by a NASS survey are interpolated or extrapolated, and are shown in bold italics.
2. "Acre-Treatments" is the number of times a distinct herbicide was applied on an acre. It is calculated as the [(% acres treated with herbicides x Total Acres Planted) x Number of Applications].
Source: National Agricultural Statistic Service (NASS), Agricultural Chemical Usage, Field Crop Summary, multiple years.

## Sheet: S2
Supplemental Table S2. Reliance on Glyphosate and All Herbicides in Soybean Weed Management Systems in the U.S.: 1991-2014
	1991	1996	1998	2000	2002	2004	2006	2008	2010	2011	2012	2013	2014	Percent Change 1996-2014
Percent Acres Treated
Glyphosate	0.05	0.25	0.46	0.62	0.83	0.89	0.962563	0.968376	0.974188	0.977094	0.98	0.98	0.98	2.92
All Herbicides	2.06435	2.6834	2.1307	1.84564	1.66183	1.4332	1.41855	1.66641	1.91428	2.03821	2.16215	2.3	2.5	-0.0683457
Average Number Herbicides Applied per Acre	2.06435	2.6834	2.1307	1.84564	1.66183	1.4332	1.41855	1.66641	1.91428	2.03821	2.16215	2.3	2.5	-0.0683457
Rate of Application (pounds a.i. per acre)
Glyphosate	0.8	0.63	0.69	0.68	0.73759	0.729326	0.794019	0.837662	0.881306	0.903127	0.924949	0.952697	0.981278	0.557585
Number of Applications
Glyphosate	1	1.1	1.3	1.3	1.4	1.49551	1.69947	1.68332	1.66717	1.65909	1.65102	1.58498	1.52158	0.383255
Rate per Crop Year (pounds a.i. per acre)
Glyphosate	0.83	0.69	0.92	0.95	1.06578	1.07618	1.31656	1.37813	1.4397	1.47048	1.50127	1.51001	1.49309	1.1639
All Herbicides	1.18264	1.1895	1.09156	1.06104	1.20777	1.15827	1.41999	1.54502	1.67005	1.73256	1.79507	1.90278	2.01694	0.695618
Acre-Treatments*
Glyphosate	2959000	17653625	43070950	59858396	85945006	1.00102e+08	1.23542e+08	1.23427e+08	1.25715e+08	1.21656e+08	1.24906e+08	1.19354e+08	1.24811e+08	6.06997
All Herbicides	1.23233e+08	1.7515e+08	1.63403e+08	1.52362e+08	1.48033e+08	1.42608e+08	1.59581e+08	1.80319e+08	2.01056e+08	2.11425e+08	2.21793e+08	2.35101e+08	2.49207e+08	0.422824
Notes:
1. Data in years not covered by a NASS survey are interpolated or extrapolated, and are shown in bold italics.
2. "Acre-Treatments" is the number of times a distinct herbicide was applied on an acre. It is calculated as the (% acres treated with herbicides x Total Acres Planted) x Number of Applications.
Source: National Agricultural Statistic Service (NASS), Agricultural Chemical Usage, Field Crop Summary, multiple years.

## Sheet: S3
Supplemental Table S3. Reliance on Glyphosate and Total Herbicides in Cotton Weed Management Systems in the U.S.: 1991-2014
	1991	1996	1998	2000	2002	2004	2006	2008	2010	2011	2012	2013	2014	Percent Change 1996-2014
Percent Acres Treated
Glyphosate	0.03	0.13	0.3	0.56	0.639003	0.72156	0.82656	0.936667	0.99	0.99	0.99	0.99	0.99	6.61538
All Herbicides	2.13	2.55	2.59658	2.33058	2.08019	2.16191	2.31439	2.58852	2.80297	2.85	3	3.2	3.4	0.333333
Average Number Herbicides Applied per Acre	2.13	2.55	2.59658	2.33058	2.08019	2.16191	2.31439	2.58852	2.80297	2.85	3	3.2	3.4	0.333333
Rate of Application (pounds a.i. per acre)
Glyphosate	0.64	0.63	0.68	0.67	0.656193	0.699489	0.744209	0.806953	0.85998	0.85138	0.842866	0.834438	0.826093	0.311259
Number of Applications
Glyphosate	1.1	1	1.5	1.7	1.89864	2.09256	2.27701	2.22264	1.92727	1.908	1.88892	1.87003	1.85133	0.85133
Rate per Crop Year (pounds a.i. per acre)
Glyphosate	0.68	0.66	1.03	1.18	1.30587	1.5015	1.71768	1.79673	1.65978	1.64318	1.62675	1.61048	1.59438	1.41572
All Herbicides	1.85316	1.89509	1.85359	1.84211	1.95192	2.02951	2.34801	2.64665	2.67345	2.72692	2.78145	2.83708	2.89382	0.527015
Acre-Treatments*
Glyphosate	455456	1871285	5878935	14610344	1.66383e+07	2.02463e+07	2.81334e+07	1.93552e+07	2.05492e+07	2.72533e+07	2.2489e+07	1.92668e+07	2.02295e+07	9.81051
All Herbicides	3.44214e+07	4.1269e+07	3.8357e+07	4.39963e+07	4.00517e+07	4.19101e+07	4.2235e+07	4.12284e+07	4.23698e+07	4.44883e+07	4.67127e+07	4.90484e+07	5.15008e+07	0.247928
Notes:
1. Data in years not covered by a NASS survey are interpolated or extrapolated, and are shown in bold italics.
2. "Acre-Treatments" is the number of times a distinct herbicide was applied on an acre. It is calculated as the [(% acres treated with herbicides x Total Acres Planted) x Number of Applications].
Source: National Agricultural Statistic Service (NASS), Agricultural Chemical Usage, Field Crop Summary, multiple years.

## Sheet: S4
Supplemental Table S4. Key Indicators of the Reliance on Glyphosate and Total Herbicides on Major GE Crops in the U.S.: 1996-2014
	1991	1996	1997	1998	1999	2000	2001	2002	2003	2004	2005	2006	2007	2008	2009	2010	2011	2012	2013	2014
Corn
Percent Acres Treated	0.02	0.04	0.04	0.05	0.09	0.09	0.13	0.09	0.197342	0.263842	0.330343	0.416274	0.502206	0.588137	0.674069	0.76	0.7625	0.765	0.7675	0.77
One-time Rate of Application	0.92	0.68	0.52	0.64	0.59	0.59	0.66	0.64	0.69	0.705269	0.720538	0.740238	0.759939	0.779639	0.799339	0.819039	0.823384	0.827728	0.832072	0.836416
Number of Applications	1	1	1	1	1.2	1.1	1.1	1.1	1.19628	1.24532	1.29436	1.29128	1.2882	1.28511	1.28203	1.27895	1.25564	1.23233	1.20902	1.18571
Rate per Crop Year	0.93	0.71	0.53	0.68	0.71	0.7	0.77	0.71	0.856652	0.902522	0.948392	0.967424	0.986456	1.00549	1.02452	1.04355	1.02951	1.01546	1.00141	0.987364
% Change in Rate per Crop Year		-0.236559	-0.253521	0.283019	0.0441176	-0.0140845	0.1	-0.0779221	0.206552	0.053546	0.0508246	0.0200677	0.0196729	0.0192934	0.0189282	0.0185766	-0.013461	-0.0136447	-0.0138334	-0.0140275
Total Herbicide Applied (pounds/acre)	2.76274	2.66349	2.6524	2.47951	2.25562	2.07749	2.22419	1.87064	2.05365	2.05713	2.06061	2.09453	2.12844	2.16235	2.19627	2.23018	2.21924	2.2083	2.19736	2.18642
Soybeans
Percent Acres Treated	0.05	0.25	0.28	0.46	0.62	0.62	0.73	0.83	0.86	0.89	0.91	0.962563	0.965469	0.968376	0.971282	0.974188	0.977094	0.98	0.98	0.98
One-time Rate of Application	0.8	0.63	0.61	0.69	0.69	0.68	0.65	0.73759	0.733458	0.729326	0.758495	0.794019	0.815841	0.837662	0.859484	0.881306	0.903127	0.924949	0.952697	0.981278
Number of Applications	1	1.1	1.3	1.3	1.3	1.3	1.3	1.4	1.44775	1.49551	1.49011	1.69947	1.69139	1.68332	1.67524	1.66717	1.65909	1.65102	1.58498	1.52158
Rate per Crop Year	0.83	0.69	0.81	0.92	0.92	0.95	0.87	1.06578	1.07098	1.07618	1.09833	1.31656	1.34734	1.37813	1.40891	1.4397	1.47048	1.50127	1.51001	1.49309
% Change in Rate per Crop Year		-0.168675	0.173913	0.135802	0	0.0326087	-0.0842105	0.225038	0.00487747	0.00485379	0.020582	0.19869	0.0233827	0.0228485	0.0223381	0.02185	0.0213828	0.0209351	0.0209351	0.0209351
Total Herbicide Applied (pounds/acre)	1.18264	1.1895	1.19318	1.09156	1.04335	1.06104	0.970462	1.20777	1.18302	1.15827	1.19263	1.41999	1.48251	1.54502	1.60753	1.67005	1.73256	1.79507	1.90278	2.01694
Cotton
Percent Acres Treated	0.03	0.13	0.14	0.3	0.36	0.56	0.578006	0.639003	0.7	0.72156	0.74312	0.82656	0.91	0.936667	0.963333	0.99	0.99	0.99	0.99	0.99
One-time Rate of Application	0.64	0.63	0.61	0.68	0.65	0.67	0.621385	0.656193	0.691	0.699489	0.707979	0.744209	0.78044	0.806953	0.833466	0.85998	0.85138	0.842866	0.834438	0.826093
Number of Applications	1.1	1	1.3	1.5	1.6	1.7	1.79584	1.89864	2.00143	2.09256	2.18369	2.27701	2.37033	2.22264	2.07496	1.92727	1.908	1.88892	1.87003	1.85133
Rate per Crop Year	0.68	0.66	0.81	1.03	1.06	1.18	1.17889	1.30587	1.43286	1.5015	1.57015	1.71768	1.86521	1.79673	1.72825	1.65978	1.64318	1.62675	1.61048	1.59438
% Change in Rate per Crop Year		-0.0294118	0.227273	0.271605	0.0291262	0.113208	-0.000939003	0.107714	0.0972395	0.0479096	0.0457192	0.0939579	0.0858881	-0.0367128	-0.038112	-0.0396221	-0.01	-0.01	-0.01	-0.01
Total Herbicide Applied (pounds/acre)	1.85316	1.89509	2.0973	1.85359	1.88015	1.84211	1.90759	1.95192	1.99625	2.02951	2.06277	2.34801	2.63325	2.64665	2.66005	2.67345	2.72692	2.78145	2.83708	2.89382
Notes:
1. Data in years not covered by a NASS survey are interpolated or extrapolated, and are shown in bold italics.
2. "Acre-Treatments" is the number of times a distinct herbicide was applied on an acre. It is calculated as the [(% acres treated herbicidex x Total Acres Planted) x Number of Applications].
Source: National Agricultural Statistic Service (NASS), Agricultural Chemical Usage, Field Crop Summary, multiple years.

## Sheet: S5
Supplemental Table S5. Glyphosate Use on Winter Wheat in Kansas
	1993	1996	1997	2000	2002	2004	2006	2009	2012
Percent Area Treated	4	3	3	4	2	8	14	16	15
Rate of Application (pounds/acre)	0.29	0.3	0.32	0.46	0.34	0.43	0.519	0.687	0.845
Number of Applications	1.4	1.7	1	1.1	2.2	1.7	1.7	2.1	2.2
Rate Per Crop Year (pounds/acre)	0.42	0.51	0.32	0.5	0.76	0.74	0.892	1.453	1.85933
Pounds Applied to Surveyed Acres	166000	146000	109000	196000	131000	572000	1207000	2215000	2704000
Rate of Application (kgs/hectare)	0.325046	0.336255	0.358672	0.515591	0.381089	0.481965	0.581721	0.770024	0.947118
Rate Per Crop Year (kgs/hectare)	0.470757	0.571633	0.358672	0.560425	0.851846	0.829429	0.999798	1.6286	2.08403
Kilograms Applied	75296.3	66224.4	49441.5	88904	59420.6	259455	547486	1.00471e+06	1.22651e+06
Source: National Agricultural Statistics Service (NASS), Agricultural Chemical Usage, Field Crop Summary, multiple years.

## Sheet: S6
Supplemental Table S6. Glyphosate Use on U.S. Crops, 1982.
	Percent Acres Treated	Rate of Application	Number of Applications	Rate per Crop Year	Pounds Applied to Surveyed Acres	Pounds Applied to Total Acres
Grains
Barley	0	0	0	0	0	0
Corn	1.50932	1.54924	1.04398	1.61738	479803	479784
Oats	0	0	0	0	0	0
Rice	0	0	0	0	0	0
Sorghum	0	0	0	0	0	0
Soybeans	3.48228	1.01644	1.04875	1.066	2.63129e+06	2637685
Sugarbeets	0	0	0	0	0	0
Sunflower	0	0	0	0	0	0
Wheat, Other	0	0	0	0	0	0
Wheat, spring (excl. durum)	0	0	0	0	0	0
Wheat, spring durum	0	0	0	0	0	0
Wheat, winter	0	0	0	0	0	0
Total Grains					3.11109e+06	3117469
Grains as a % All Crops					1	1
Fruits
Apples	0	0	0	0	0	0
Apricots	0	0	0	0	0	0
Avocados	0	0	0	0	0	0
Blackberries	0	0	0	0	0	0
Blueberries	0	0	0	0	0	0
Cherries, sweet	0	0	0	0	0	0
Cherries, tart	0	0	0	0	0	0
Dates	0	0	0	0	0	0
Figs	0	0	0	0	0	0
Grapefruit	0	0	0	0	0	0
Grapes, all	0	0	0	0	0	0
Kiwifruit	0	0	0	0	0	0
Lemons	0	0	0	0	0	0
Limes	0	0	0	0	0	0
Melon, cantaloupe	0	0	0	0	0	0
Melon, honeydew	0	0	0	0	0	0
Melon, other	0	0	0	0	0	0
Melon, watermelon	0	0	0	0	0	0
Nectarines	0	0	0	0	0	0
Olives	0	0	0	0	0	0
Oranges	0	0	0	0	0	0
Peaches	0	0	0	0	0	0
Pears	0	0	0	0	0	0
Plums	0	0	0	0	0	0
Plums and prunes	0	0	0	0	0	0
Prunes	0	0	0	0	0	0
Raspberries	0	0	0	0	0	0
Strawberries	0	0	0	0	0	0
Tangelos	0	0	0	0	0	0
Tangerines	0	0	0	0	0	0
Temples	0	0	0	0	0	0
Total Fruits					0	0
Fruit as a % All Crops					0	0
Vegetables
Asparagus	0	0	0	0	0	0
Beans, lima, proc	0	0	0	0	0	0
Beans, snap, fresh	0	0	0	0	0	0
Beans, snap, proc	0	0	0	0	0	0
Broccoli	0	0	0	0	0	0
Cabbage, fresh	0	0	0	0	0	0
Carrots, fresh	0	0	0	0	0	0
Celery	0	0	0	0	0	0
Corn, sweet, fresh	0	0	0	0	0	0
Corn, sweet, proc	0	0	0	0	0	0
Cucumbers, fresh	0	0	0	0	0	0
Cucumbers, proc	0	0	0	0	0	0
Garlic	0	0	0	0	0	0
Lettuce, head	0	0	0	0	0	0
Lettuce, other	0	0	0	0	0	0
Okra	0	0	0	0	0	0
Onions, dry	0	0	0	0	0	0
Peas, green, proc	0	0	0	0	0	0
Peppers, bell	0	0	0	0	0	0
Potatoes, fall	0	0	0	0	0	0
Pumpkin	0	0	0	0	0	0
Squash	0	0	0	0	0	0
Squash, winter	0	0	0	0	0	0
Tomatoes, fresh	0	0	0	0	0	0
Tomatoes, proc	0	0	0	0	0	0
Total Vegetables					0	0
Vegetables as a % All Crops					0	0
Nuts
Almonds	0	0	0	0	0	0
Hazelnuts	0	0	0	0	0	0
Peanuts	0	0	0	0	0	0
Pistachios	0	0	0	0	0	0
Walnuts	0	0	0	0	0	0
Total Nuts					0	0
Nuts as a % All Crops					0	0
Other Crops
Alfalfa	NA	0	0	0	0	0
Canola	0	0	0	0	0	0
Cotton, pima	0	0	0	0	0	0
Cotton, upland	0	0	0	0	0	0
Total Other Crops					0	0
Other Crops as a % All Crops					0	0
All Crops					3.11109e+06	3117469
Notes: NA is not available. Data from the USDA National Agricultural Statistics Service, and S17.

## Sheet: S7
Supplemental Table S7. Glyphosate Use on U.S. Crops, 1992.
	Percent Acres Treated	Rate of Application	Number of Applications	Rate per Crop Year	Pounds Applied to Surveyed Acres	Pounds Applied to Total Acres
Grains
Barley	2.25075	0.4	1	0.4	25362.8	26125.6
Corn	1	0.75	1	0.77	746000	828946
Oats	1.5005	0.65	1	0.65	23802	24517.9
Rice	4	0.565556	1.1	0.616667	65000	82810.1
Sorghum	5.85714	0.51	1.15714	0.607143	207429	365207
Soybeans	7	0.59	1	0.61	2394000	2.6782e+06
Sugarbeets	7.4	0.39	1.1	0.43	45715.8	45715.8
Sunflower	10.374	0.53	1.1	0.59	68389.4	87764.6
Wheat, Other	1.667	0.44	1	0.44	105965	113116
Wheat, spring (excl. durum)	1.778	0.44	1	0.44	109601	116442
Wheat, spring durum	12.1943	0.47	1	0.47	101809	124978
Wheat, winter	1	0.3	1	0.3	111000	127420
Total Grains					4.00407e+06	4.62124e+06
Grains as a % All Crops					0.540383	0.545442
Fruits
Apples	23.5	0.715	1.45	1.05	83850	115889
Apricots	32.004	0.54	1.8	0.97	6500	6500
Avocados	63	0.745	1.9	1.445	26250	79500.9
Blackberries	7.25	0.33	1	0.375	125	125
Blueberries	14.5	0.6	1.25	0.77	2450	3516.87
Cherries, sweet	29	0.685	1.4	0.97	11400	14408.4
Cherries, tart	16	0.76	1.1	0.875	5100	6085.78
Dates	34.671	0.49	3.3	1.62	3400	3400
Figs	75.565	0.51	2.8	1.42	16800	16800
Grapefruit	75.5	1.1	2.45	2.62	237200	273934
Grapes, all	43.5	0.48	1.55	0.7565	297700	302531
Kiwifruit	47.117	0.63	1.5	0.97	3500	3500
Lemons	44.5	0.675	3.15	1.77	29650	49515.9
Limes	96.3333	0.633333	3.7	2.37667	11483.3	12070.4
Melon, cantaloupe	1.667	0.47	1.3	0.62	661.538	718.742
Melon, honeydew	5.0575	0.68	1.2	0.816	2373.67	2463.72
Melon, other	9.336	0.76	1.2	0.88	7650	8422.68
Melon, watermelon	2	1.5	1	1.51	7100	10779.5
Nectarines	56.007	0.45	2	0.92	16000	16000
Olives	53.34	0.52	2.9	1.52	27900	27900
Oranges	76	0.93	2.5	2.365	998050	1.14477e+06
Peaches	17.5	0.47	1.6	0.76	13550	24295
Pears	32.5	0.82	1.3	1.065	19100	23688.7
Plums	60	0.61	2.3	1.41	35300	35300
Plums and prunes	18	0.37	1.2	0.44	700	605.111
Prunes	29.337	0.51	1.6	0.992	25900	25900
Raspberries	0.846122	0.794	1.9	1.533	10.5263	4.74547
Strawberries	3	0.98	1.3	1.27	1800	1955.24
Tangelos	74.5	1.045	2.45	2.53	19750	17820
Tangerines	63.5	1.04	2.35	2.4	26050	34414.3
Temples	79	1.15	2.65	2.995	17800	17800
Total Fruits					1.9551e+06	2.28062e+06
Fruit as a % All Crops					0.263857	0.26918
Vegetables
Asparagus	35	0.66	1.1	0.71	22800	23357.4
Beans, lima, proc	7.78	0.79	1.2	0.948	4568.42	4019.48
Beans, snap, fresh	0.778	1.18	1.5	1.74	1768.42	2038.53
Beans, snap, proc	3	0.51	1	0.51	2800	3934.33
Broccoli	15.003	0.45	1	0.45	246.923	246.284
Cabbage, fresh	0.8335	0.84	1	0.84	300	456.41
Carrots, fresh	1.5005	0.6	1.1	0.68	561.727	567.935
Celery	1.5005	0.8	1	0.86	125	125.366
Corn, sweet, fresh	1	0.6	2.3	1.4	3300	4917.33
Corn, sweet, proc	3	0.51	1	0.51	6200	6793.74
Cucumbers, fresh	2.5005	0.38	1.1	0.41	713.533	823.872
Cucumbers, proc	23.338	0.76	1	0.76	390.445	581.101
Garlic	15.006	1.71	1.2	2.11	4932.66	5079.44
Lettuce, head	0.778	1.03	1.1	1.14	550	572.568
Lettuce, other	0.75025	0.8	1	0.83	250	254.933
Okra	0.3668	0.98	1.5	1.47	9.84	9.13305
Onions, dry	10	0.49	1.2	0.57	7000	9138.72
Peas, green, proc	1.667	1.06	1	1.06	8039.47	8230.57
Peppers, bell	6	1.13	1.1	1.28	4100	4519.84
Potatoes, fall	2	0.7	1	0.7	18000	18000
Pumpkin	4.4016	0.84	1.1	0.96	2585.6	2186
Squash	1.4672	0.8	1	0.87	1185.07	1001.92
Squash, winter	46	0.969	1	0.969	2632	2632
Tomatoes, fresh	9	0.56	1	0.56	5100	6538.23
Tomatoes, proc	52	0.56	1.2	0.68	89100	99518.3
Total Vegetables					187259	205543
Vegetables as a % All Crops					0.0252722	0.0242601
Nuts
Almonds	48.906	0.69	2.4	1.68	408595	411857
Hazelnuts	53	0.3975	1.3	0.50625	7725	7786.67
Peanuts	3.705	0.52	1.7	0.89	33836.8	42241.3
Pistachios	45.201	0.73	1.5	1.13	39965.7	40284.7
Walnuts	34.827	0.52	2.4	1.27	82612.8	83272.3
Total Nuts					572735	585442
Nuts as a % All Crops					0.0772954	0.0690993
Other Crops
Alfalfa	1.5	NA	NA	1.04	375492	375492
Canola	0	NA	NA	0.5	0	0
Cotton, pima	3	0.76	1.2	0.89	7032.78	7032.78
Cotton, upland	3	0.76	1.2	0.89	308000	397098
Total Other Crops					690525	779623
Other Crops as a % All Crops					0.093192	0.0920183
All Crops					7.4097e+06	8.47247e+06
Notes: NA is not available. Data from the USDA National Agricultural Statistics Service and S17.

## Sheet: S8
Supplemental Table S8. Glyphosate Use on U.S. Crops, 1995.
	Percent Acres Treated	Rate of Application	Number of Applications	Rate per Crop Year	Pounds Applied to Surveyed Acres	Pounds Applied to Total Acres
Grains
Barley	2.62537	0.4	1	0.4	45181.4	45562.8
Corn	6	0.61	1.1	0.64	2358000	2.62086e+06
Oats	1.75025	0.65	1	0.65	42401	42759
Rice	7	0.642222	1.1	0.726667	164000	182389
Sorghum	11.4286	0.48	1.32857	0.658571	310714	751913
Soybeans	20	0.6	1.05	0.61	6318000	7.62835e+06
Sugarbeets	9.5	0.39	1.1	0.43	59011.9	59011.9
Sunflower	11.928	0.53	1.1	0.59	140651	174594
Wheat, Other	2	0.44	1	0.44	133000	141281
Wheat, spring (excl. durum)	6	0.39	1	0.395	349000	416744
Wheat, spring durum	14.4777	0.47	1	0.47	164924	199483
Wheat, winter	2	0.26	1.1	0.32	199000	239051
Total Grains					1.02839e+07	1.2502e+07
Grains as a % All Crops					0.708545	0.724325
Fruits
Apples	36	0.93	1.5	1.4	173900	235309
Apricots	12	0.6	1.9	1	2500	2688.13
Avocados	27	0.99	2.75	2.03	40600	40721.9
Blackberries	8	0.36	1	0.54	200	200
Blueberries	22	0.7	1.4	0.82	5300	6817.61
Cherries, sweet	41	0.76	1.6	1.31	25200	26532.8
Cherries, tart	37	0.66	1.05	0.79	11000	13527.6
Dates	29	0.61	3.56667	0.9	1500	1500
Figs	52	0.43	2.2	0.81	6400	6400
Grapefruit	85	0.83	2.55	2.18	272100	310123
Grapes, all	43	0.55	1.55	0.715	249000	253033
Kiwifruit	39	0.59	1.85	1.06	2800	2800
Lemons	71	1.1	2.45	2.1	71100	94903.7
Limes	97.3333	0.643333	5.2	3.38667	9633.33	11981.7
Melon, cantaloupe	2.75	0.5275	1.325	0.725	1850	1971.94
Melon, honeydew	5.64025	0.68	1.2	0.816	3791.57	4023.5
Melon, other	11.334	0.76	1.2	0.88	10687.5	11911.4
Melon, watermelon	1.5	0.675	1.35	0.935	2100	2980.17
Nectarines	65	0.38	2.05	0.63	14700	14700
Olives	44	0.54	2.7	1.03	17200	17200
Oranges	85	0.64	2.85	1.75	1123700	1.14959e+06
Peaches	32	0.51	1.6	0.74	34400	45326.3
Pears	46	0.77	1.55	1.09	34200	35692.5
Plums	35	0.41	2.05	0.87	13500	13500
Plums and prunes	18	0.37	1.2	0.44	700	605.111
Prunes	38	0.51	1.8	0.918	33500	33500
Raspberries	0.909491	0.794	1.9	1.533	26.3158	11.8637
Strawberries	3.5	0.79	1.3	1.17	2450	4556.24
Tangelos	97	0.81	2.65	2.09	25100	25100
Tangerines	79	0.59	2.35	1.55	35900	42904.9
Temples	97	0.78	2.6	1.91	12600	12600
Total Fruits					2.23764e+06	2.42272e+06
Fruit as a % All Crops					0.15417	0.140364
Vegetables
Asparagus	22.5	0.675	1.15	0.78	13050	13666.2
Beans, lima, proc	9.445	0.79	1.2	0.948	3467.11	3329.87
Beans, snap, fresh	0.9445	1.18	1.5	1.74	1342.11	1688.78
Beans, snap, proc	2	0.675	1.1	0.75	2100	3020.51
Broccoli	13.75	0.535	1.025	0.56	550	550
Cabbage, fresh	1.5	1.135	1.4	1.705	1650	2013.4
Carrots, fresh	1.75025	0.6	1.1	0.68	680.863	705.611
Celery	1.75025	0.8	1	0.86	312.5	312.683
Corn, sweet, fresh	2	1.13	1	1.145	4200	6279.76
Corn, sweet, proc	5.5	0.615	1.05	0.64	15650	17799.3
Cucumbers, fresh	3.5	0.77	1.1	0.815	1550	1829.11
Cucumbers, proc	22.25	0.735	1	0.7425	987.28	1446.83
Garlic	16.5045	1.71	1.2	2.11	6749.5	7469.58
Lettuce, head	0.9445	1.03	1.1	1.14	962.5	1001.16
Lettuce, other	0.875125	0.8	1	0.83	625	635.845
Okra	0.41675	0.98	1.5	1.47	14.97	14.5282
Onions, dry	16.5	0.545	1.2	0.647	10175	18297
Peas, green, proc	4	0.705	1	0.705	5600	6357.79
Peppers, bell	15	1.0325	1.025	1.085	10100	10932.4
Potatoes, fall	2	0.63	1	0.63	13000	13000
Pumpkin	5.001	0.84	1.1	0.96	2516	2266.25
Squash	1.667	0.8	1	0.87	1153.17	1038.7
Squash, winter	29.5	0.905625	1	0.905625	2057.5	2055.33
Tomatoes, fresh	3	0.875	1.3	1.155	3550	4716.25
Tomatoes, proc	21.5	0.575	1.35	0.78	57350	62177.2
Total Vegetables					159393	182604
Vegetables as a % All Crops					0.010982	0.0105795
Nuts
Almonds	56.232	0.69	2.4	1.68	507769	509632
Hazelnuts	56	0.45	1.3	0.585	9600	9635.24
Peanuts	4.26	0.52	1.7	0.89	42049.6	52269.5
Pistachios	51.972	0.73	1.5	1.13	49666.1	49848.4
Walnuts	40.044	0.52	2.4	1.27	102664	103041
Total Nuts					711749	724427
Nuts as a % All Crops					0.0490385	0.0419709
Other Crops
Alfalfa	1.5	NA	NA	1.1	402666	402666
Canola	0	NA	NA	0.5	0	0
Cotton, pima	9	0.58	1.05	0.66	12747.2	12747.2
Cotton, upland	9	0.58	1.05	0.66	706000	1.01305e+06
Total Other Crops					1.12141e+06	1.42847e+06
Other Crops as a % All Crops					0.0772638	0.0827606
All Crops					1.45141e+07	1.72602e+07
Notes: NA is not available. Data from the USDA National Agricultural Statistics Service and S17.

## Sheet: S9
Supplemental Table S9. Glyphosate Use on U.S. Crops, 1998.
	Percent Acres Treated	Rate of Application	Number of Applications	Rate per Crop Year	Pounds Applied to Surveyed Acres	Pounds Applied to Total Acres
Grains
Barley	3	0.4	1	0.4	65000	65000
Corn	5	0.64	1	0.68	2601000	2.92071e+06
Oats	2	0.65	1	0.65	61000	61000
Rice	10	0.718889	1.1	0.836667	263000	281967
Sorghum	17	0.45	1.5	0.71	414000	1.13862e+06
Soybeans	46	0.69	1.3	0.92	28123000	3.09506e+07
Sugarbeets	11.6	0.39	1.1	0.43	74710.3	74710.3
Sunflower	13.482	0.53	1.1	0.59	212913	261423
Wheat, Other	2	0.44	1	0.44	133000	141281
Wheat, spring (excl. durum)	11	0.37	1.1	0.44	767000	772808
Wheat, spring durum	43	0.47	1.1	0.53	696000	882760
Wheat, winter	8	0.34	1.2	0.42	1423000	1.63768e+06
Total Grains					3.48336e+07	3.91885e+07
Grains as a % All Crops					0.812772	0.821997
Fruits
Apples	35.5	0.93	1.45	1.37	171950	191929
Apricots	20.5	0.49	1.65	0.82	3350	3460.16
Avocados	49	0.495	3.2	1.62	49700	49787.7
Blackberries	5	0.465	1	0.555	150	150
Blueberries	20.5	0.62	1.45	0.9	6050	7422.91
Cherries, sweet	34.5	0.99	1.65	1.675	30200	31078.1
Cherries, tart	36	0.84	1.1	0.915	10600	11528.5
Dates	26.9	0.6091	3.96667	1.5225	1950	1950
Figs	38	0.49	1.55	0.75	4750	4764.31
Grapefruit	85	0.81	2.25	1.84	248350	266147
Grapes, all	45	0.76	1.2	0.921	406000	408363
Kiwifruit	30.5	0.83	1.8	1.505	2750	2754.88
Lemons	69	0.585	2.85	1.71	67650	77525.5
Limes	70	0.7	5.6	3.895	6300	8061.25
Melon, cantaloupe	5	0.7	1.4	1.04	5000	5264.97
Melon, honeydew	6.223	0.68	1.2	0.816	5209.47	5583.28
Melon, other	12	0.76	1.2	0.88	11700	13074.3
Melon, watermelon	3	0.46	1.1	0.55	2300	3001.78
Nectarines	58.5	0.655	2.15	1.43	33650	33755.8
Olives	48.5	0.53	2.25	1.175	21400	21400
Oranges	73.5	0.755	2.9	2.155	1333350	1.34618e+06
Peaches	30.5	0.65	2	1.315	58900	66409.8
Pears	43	0.92	1.6	1.545	45000	45200.7
Plums	36.5	0.745	1.7	1.3	20600	20600
Plums and prunes	18	0.37	1.2	0.44	700	605.111
Prunes	36.5	0.52	1.9	0.995	36050	36050
Raspberries	0.972859	0.794	1.9	1.533	42.1053	18.9819
Strawberries	6	1.26	1.4	1.84	4400	4677.3
Tangelos	94.5	0.855	2.35	2.01	23900	24502.3
Tangerines	75	0.73	2.35	1.7	53750	57012.6
Temples	85.5	0.89	1.9	1.72	9450	9450
Total Fruits					2.67515e+06	2.75771e+06
Fruit as a % All Crops					0.0624193	0.0578441
Vegetables
Asparagus	36	0.8	1.3	1.11	30000	30886.1
Beans, lima, proc	11	0.55	1	0.59	2300	4033.02
Beans, snap, fresh	1	0.63	1	0.65	600	785.892
Beans, snap, proc	7	0.77	1	0.79	8500	12012.9
Broccoli	1	0.79	1.1	0.89	1300	1300
Cabbage, fresh	1	0.79	1.1	0.89	800	911.931
Carrots, fresh	2	0.6	1.1	0.68	800	843.287
Celery	2	0.8	1	0.86	500	500
Corn, sweet, fresh	7	1	1.1	1.13	13300	18851.5
Corn, sweet, proc	8	0.66	1.1	0.74	26900	29804.5
Cucumbers, fresh	1	0.96	1.2	1.16	700	825.263
Cucumbers, proc	5	0.66	1	0.69	2800	4004.26
Garlic	18.003	1.71	1.2	2.11	8566.33	9859.72
Lettuce, head	4	0.83	1	0.84	6300	6562.5
Lettuce, other	1	0.8	1	0.83	1000	1016.76
Okra	0.4667	0.98	1.5	1.47	20.1	19.9233
Onions, dry	12	0.59	1.2	0.72	11300	14149.4
Peas, green, proc	5	0.35	1	0.38	5100	6034.43
Peppers, bell	7	0.86	1.2	1.07	4300	4509.95
Potatoes, fall	16	0.71	1	0.71	11000	11000
Pumpkin	5.6004	0.84	1.1	0.96	2446.4	2346.5
Squash	1.8668	0.8	1	0.87	1121.27	1075.48
Squash, winter	13	0.84225	1	0.84225	1483	1478.67
Tomatoes, fresh	4	0.64	1.1	0.72	2400	3014.32
Tomatoes, proc	54	0.61	1.2	0.76	116800	124171
Total Vegetables					260337	289997
Vegetables as a % All Crops					0.00607444	0.00608282
Nuts
Almonds	63.558	0.69	2.4	1.68	606942	607408
Hazelnuts	59	0.5025	1.3	0.66375	11475	11483.8
Peanuts	4.815	0.52	1.7	0.89	50262.4	62297.7
Pistachios	58.743	0.73	1.5	1.13	59366.5	59412.1
Walnuts	45.261	0.52	2.4	1.27	122716	122810
Total Nuts					850762	863412
Nuts as a % All Crops					0.0198508	0.0181105
Other Crops
Alfalfa	1.5	NA	NA	1.16	410501	410501
Canola	0	NA	NA	0.673684	0	0
Cotton, pima	30	0.68	1.5	1.03	101414	101414
Cotton, upland	30	0.68	1.5	1.03	3726000	4.06324e+06
Total Other Crops					4.23791e+06	4.57515e+06
Other Crops as a % All Crops					0.0988832	0.0959659
All Crops					4.28578e+07	4.76748e+07
Notes: NA is not available. Data from the USDA National Agricultural Statistics Service and S17.

[truncated: 15 more sheets: S10, S11, S12, S13, S14, S15, S16, S17, S18, S19, S20, S21, S22, S23, S24]
